# Supplementary material for: Partial Reduction in BRCA1 Gene Dose Modulates DNA Replication Stress Level and Thereby Contributes to Sensitivity or Resistance
Source: Int J Mol Sci. 2022 Nov 1;23(21):13363. doi: 10.3390/ijms232113363 (PMC9656774; doi:10.3390/ijms232113363)
Supplement: Supplementary file 1 [file ijms-23-13363-s001.zip]

Archive with 1 entries (1 files):
- ijms-1982598-supplementary.pptx
